# Supplementary material for: A new species of Turbanellidae (Gastrotricha, Macrodasyida) from Jamaica, with a key to species of Paraturbanella
Source: Zookeys. 2018 Feb 5;(734):105–19. doi: 10.3897/zookeys.734.23023 (PMC5904343; doi:10.3897/zookeys.734.23023)
Supplement: XML Treatment for Paraturbanella xaymacana [file zookeys.734.23023-treatment1.xml]

<!DOCTYPE tp:taxon-treatment
  PUBLIC "-//TaxonX//DTD Taxonomic Treatment Publishing DTD v0 20100105//EN" "tax-treatment-NSO.dtd">
<tp:taxon-treatment xmlns:tp="http://www.plazi.org/taxpub"><tp:treatment-meta><kwd-group><label>Taxon classification</label><kwd><named-content xmlns:xlink="http://www.w3.org/1999/xlink" content-type="kingdom">Animalia</named-content></kwd><kwd><named-content xmlns:xlink="http://www.w3.org/1999/xlink" content-type="order">Macrodasyida</named-content></kwd><kwd><named-content xmlns:xlink="http://www.w3.org/1999/xlink" content-type="family">Turbanellidae</named-content></kwd></kwd-group><mixed-citation publication-type="journal"><person-group><name><surname>Zotto</surname><given-names>Matteo Dal</given-names></name><name><surname>Leasi</surname><given-names>Francesca</given-names></name><name><surname>Todaro</surname><given-names>M. Antonio</given-names></name></person-group><article-title>A new species of <tp:taxon-name><tp:taxon-name-part taxon-name-part-type="family">Turbanellidae</tp:taxon-name-part></tp:taxon-name> (<tp:taxon-name><tp:taxon-name-part taxon-name-part-type="phylum">Gastrotricha</tp:taxon-name-part></tp:taxon-name>, <tp:taxon-name><tp:taxon-name-part taxon-name-part-type="family">Macrodasyida</tp:taxon-name-part></tp:taxon-name>) from Jamaica, with a key to species of <italic><tp:taxon-name><tp:taxon-name-part taxon-name-part-type="genus" reg="Paraturbanella">Paraturbanella</tp:taxon-name-part></tp:taxon-name></italic></article-title><source>Zookeys</source><day>5</day><month>2</month><year>2018</year><volume>2018</volume><issue>734</issue><fpage>105</fpage><lpage>119</lpage><pub-id pub-id-type="doi">10.3897/zookeys.734.23023</pub-id></mixed-citation></tp:treatment-meta><tp:nomenclature><tp:taxon-name>
                    <tp:taxon-name-part taxon-name-part-type="genus" reg="Paraturbanella">Paraturbanella</tp:taxon-name-part>
                    <tp:taxon-name-part taxon-name-part-type="species" reg="xaymacana">xaymacana</tp:taxon-name-part>
                    <object-id xmlns:xlink="http://www.w3.org/1999/xlink" content-type="zoobank" xlink:type="simple">http://zoobank.org/5E38C61A-5233-4E8E-8092-45E1B9AE000E</object-id>
                  </tp:taxon-name><tp:taxon-status xmlns:xlink="http://www.w3.org/1999/xlink" xlink:type="simple">sp. n.</tp:taxon-status><xref ref-type="fig" rid="F1">Figs 1</xref><xref ref-type="fig" rid="F2">, 2</xref><xref ref-type="fig" rid="F3">, 3</xref></tp:nomenclature><tp:treatment-sec sec-type="type locality" id="SECID0EYLAC"><title>Type locality.</title><p>The sediment samples were collected on 24 February 2011 from Duncans Bay, Duncans, Jamaica (<named-content xmlns:xlink="http://www.w3.org/1999/xlink" content-type="dwc:verbatimCoordinates" xlink:type="simple"><named-content content-type="geo-json" specific-use="{&#34;type&#34;:&#34;Point&#34;,&#34;coordinates&#34;:[-77.534231,18.486958]}" id="NCID0EBMAC" xlink:type="simple">18°29'13.05'N, 77°32'03.23"W</named-content></named-content>).</p></tp:treatment-sec><tp:treatment-sec sec-type="Type specimen" id="SECID0EGMAC"><title>Type specimen.</title><p>Holotype: the 542 μm long adult specimen shown in Figures <xref ref-type="fig" rid="F2">2</xref>, <xref ref-type="fig" rid="F3">3</xref>, no longer extant (International Code of Zoological Nomenclature, Articles 73.1.1 and 73.1.4), collected on 24 February 2011 (MAT &amp; FL legit).</p></tp:treatment-sec><tp:treatment-sec sec-type="material" id="SECID0EUMAC"><title>Examined material.</title><p>Two adults (including the holotype) collected by MAT &amp; FL from the type locality; specimens were observed alive and are no longer extant i.e., both physical specimens were inadvertently destroyed during the study. Considering the size and nature of these organisms, the provided drawings, and the original multiple photos of the studied animals, the establishment of a new species-group taxon should be considered valid under the recommendation 73G-J of Declaration 45 – Addition of Recommendations to Article 73 (<xref ref-type="bibr" rid="B25">ICZN 2017</xref>).</p></tp:treatment-sec><tp:treatment-sec sec-type="ecology" id="SECID0E5MAC"><title>Ecology.</title><p>Sparse in frequency of occurrence (10 % of samples), scarce in abundance (3–5% of a sample); sub-littoral at a water depth of about 0.5 m in sediment made up of fine, moderately sorted carbonate sand (mean grain size, 0.18 mm; sorting 0.59; kurtosis, 2.52; skewness, 0.43). Values of salinity and temperature of the interstitial water at the time of sampling were 34 ‰ and 26 °C respectively.</p></tp:treatment-sec><tp:treatment-sec sec-type="diagnosis" id="SECID0EDNAC"><title>Diagnosis.</title><p>Body strap-shaped, up to 564 μm in length. Head with a feeble peribuccal swelling, with a slight constriction at U3.7; pestle organs present. PhJIn at U31; body widest from mid-pharynx to mid-intestine, thinning gradually to the caudal base; caudum bilobed, incised from its tips to U95, with a clearly visible medial cone; distance between apices of outermost <abbrev xmlns:xlink="http://www.w3.org/1999/xlink" xlink:title="adhesive tubes of the posterior series" id="ABBRID0EJNAC" xlink:type="simple">TbP</abbrev> on either side is 1.3 times the width of the caudal base. About 20–23 glands are distributed along both lateral body margins in a single column per side. <abbrev xmlns:xlink="http://www.w3.org/1999/xlink" xlink:title="adhesive tubes of the anterior series" id="ABBRID0ENNAC" xlink:type="simple">TbA</abbrev> six per side, the innermost being the shortest, whereas the adjacent being the longest, occur on fleshy hands that insert at approximately U11; <abbrev xmlns:xlink="http://www.w3.org/1999/xlink" xlink:title="adhesive tubes of the ventral series" id="ABBRID0ERNAC" xlink:type="simple">TbV</abbrev>, <abbrev xmlns:xlink="http://www.w3.org/1999/xlink" xlink:title="adhesive tubes of the ventrolateral series" id="ABBRID0EVNAC" xlink:type="simple">TbVL</abbrev>, <abbrev xmlns:xlink="http://www.w3.org/1999/xlink" xlink:title="adhesive tubes of the lateral series" id="ABBRID0EZNAC" xlink:type="simple">TbL</abbrev> and <abbrev xmlns:xlink="http://www.w3.org/1999/xlink" xlink:title="adhesive tubes of the dorsal series" id="ABBRID0E4NAC" xlink:type="simple">TbD</abbrev> absent; <abbrev xmlns:xlink="http://www.w3.org/1999/xlink" xlink:title="adhesive tubes of the posterior series" id="ABBRID0EBOAC" xlink:type="simple">TbP</abbrev>, six per side, occurring as 4, 1, 1, the outermost being the longest; caudal cone present; accessory adhesive tubes (called also dohrni/Seitenfüsschen) two per side, posterolaterally directed (longer tube = 21 μm, shorter tube = 14 μm), inserting ventrolaterally just behind the hands at U14. Locomotor ciliature runs from the <abbrev xmlns:xlink="http://www.w3.org/1999/xlink" xlink:title="adhesive tubes of the anterior series" id="ABBRID0EFOAC" xlink:type="simple">TbA</abbrev> rearward in two longitudinal bands that trace the lateral body margins, joining after the anus. Mouth terminal, width narrow; buccal cavity medium-sized, mug-shaped; walls heavily cuticularized; pharyngeal pores near the base at U28; <!--PageBreak--><!--PageBreak-->intestine straight, broadest in front; anus ventral at U91. Hermaphroditic, paired testes extend rearward from U51, with sperm ducts recurving to the fore at U63 and emptying to the exterior via a common pore at U49; paired ovaries, the largest ovum occurs in the mid-gut region at U51. Frontal organ dorsal to the intestine at U63.</p></tp:treatment-sec><tp:treatment-sec sec-type="etymology" id="SECID0EMOAC"><title>Etymology.</title><p>The specific name alludes to the original name of Jamaica: <italic><tp:taxon-name><tp:taxon-name-part taxon-name-part-type="genus" reg="Xaymaca">Xaymaca</tp:taxon-name-part></tp:taxon-name></italic>, (adjective: <tp:taxon-name><tp:taxon-name-part taxon-name-part-type="genus" reg="Paraturbanella"/><tp:taxon-name-part taxon-name-part-type="species" reg="xaymacana">xaymacana</tp:taxon-name-part></tp:taxon-name>) an Arawak word meaning “land of wood and water”.</p></tp:treatment-sec><tp:treatment-sec sec-type="description" id="SECID0ECPAC"><title>Description.</title><p>Mostly based on the adult holotype, 542 μm in total length. Body strap-shaped; head with a feeble peribuccal swelling and a slight constriction at U04 and then the body proper. Pestle organs, small, at U5; body widest at mid-intestine, thinning gradually to the caudal base; caudum bilobed, deeply incised from its tips to U95, with a visible medial cone; distance between apices of outermost <abbrev xmlns:xlink="http://www.w3.org/1999/xlink" xlink:title="adhesive tubes of the posterior series" id="ABBRID0EIPAC" xlink:type="simple">TbP</abbrev> on either side is 1.3 times the width of the caudal base. Widths at outer oral opening/head constriction/mid-pharynx/PhJIn/mid-intestine/furcal base, and their locations along the body length are: 12/26/33/39/45/29 μm at U0/U04/U17/U31/U61/U95. Epidermal glands are in one column per side, scattered along the body margins, up to 20–23 and variable in size (4–7 μm in diameter).</p><!--PageBreak--><p>
              <italic>Adhesive tubes.</italic> <abbrev xmlns:xlink="http://www.w3.org/1999/xlink" xlink:title="adhesive tubes of the anterior series" id="ABBRID0ERPAC" xlink:type="simple">TbA</abbrev>, six per side (7–11 μm in length), all occurring on fleshy hands that insert at approximately U11; the innermost, mimicking a thumb, is the shortest, while the second from the inner side is the longest; <abbrev xmlns:xlink="http://www.w3.org/1999/xlink" xlink:title="adhesive tubes of the ventral series" id="ABBRID0EVPAC" xlink:type="simple">TbV</abbrev>, <abbrev xmlns:xlink="http://www.w3.org/1999/xlink" xlink:title="adhesive tubes of the ventrolateral series" id="ABBRID0EZPAC" xlink:type="simple">TbVL</abbrev>,<abbrev xmlns:xlink="http://www.w3.org/1999/xlink" xlink:title="adhesive tubes of the lateral series" id="ABBRID0E4PAC" xlink:type="simple">TbL</abbrev>, <abbrev xmlns:xlink="http://www.w3.org/1999/xlink" xlink:title="adhesive tubes of the dorsal series" id="ABBRID0ECAAE" xlink:type="simple">TbD</abbrev> absent; <abbrev xmlns:xlink="http://www.w3.org/1999/xlink" xlink:title="adhesive tubes of the posterior series" id="ABBRID0EGAAE" xlink:type="simple">TbP</abbrev>, six per side, occurring as two groups of 4, 1, 1 elements each, along the inner (4 + 1 tube) and distal margin of each lobe (1 tube); the distal tube being the longest (14 μm in length) and the four proximal ones the shortest (6–7 μm in length); a caudal medial cone is present, but it is rather short, 4 μm in length. Accessory adhesive tubes (known also as <tp:taxon-name><tp:taxon-name-part taxon-name-part-type="genus" reg="Paraturbanella"/><tp:taxon-name-part taxon-name-part-type="species" reg="dohrni">dohrni</tp:taxon-name-part></tp:taxon-name> tubes or Seitenfüsschen) two per side, posterolaterally directed (longer tube=21 μm, shorter=13.7 μm from their base), arise ventrolaterally just behind the fleshy hands at U14, usually being held close to the body.</p><p>
              <italic>Ciliation.</italic> Tufts of sparse cilia (11–21 μm in length) occur on lateral and dorsal sides of the head, behind the mouth. Additional sensory hairs, of similar length (13–19 μm), occur along the pharyngeal and intestinal region, organized in lateral, dorsolateral and dorsal columns, with about 20–23 hairs per column. Ventral locomotor cilia (16–20 μm in length) flow from the head constriction rearward in two longitudinal bands that trace the lateral body margins, and join behind the level of the anus.</p><p>
              <italic>Digestive tract</italic>. Mouth terminal, narrow (9 μm diameter); buccal cavity large, mug-shaped, 18 μm in length and approximately 11 μm in width, with walls heavily <!--PageBreak-->cuticularized; Pharynx 153 μm in length, with pharyngeal pores near the base at about U28; PhJIn at U31; intestine straight, broadest in front; anus ventral at U91.</p><p>
              <italic>Reproductive tract</italic>. Hermaphroditic; paired testes extend posteriorly from U51, with short sperm ducts recurving toward the front at U63, and emptying to the exterior via a common pore located at U49; ovaries paired, with the oocytes occurring from U64 to U68 and maturing from posterior to anterior; a large egg (approximately 70 by 24 μm) was present in the mid-gut region centred at U51. Caudal organ absent; frontal organ, vesicular, dorsal to the intestine centered at about U63; it is ovoid in shape (28 by 26 μm) and contains sparse spermatozoa and secretory material.</p></tp:treatment-sec><tp:treatment-sec sec-type="variability" id="SECID0EBBAE"><title>Variability and remarks.</title><p>The other studied adult specimen was 564 μm in total body length, with 154 μm long pharynx. Number and arrangement of <abbrev xmlns:xlink="http://www.w3.org/1999/xlink" xlink:title="adhesive tubes of the anterior series" id="ABBRID0EHBAE" xlink:type="simple">TbA</abbrev>, and of the <abbrev xmlns:xlink="http://www.w3.org/1999/xlink" xlink:title="adhesive tubes of the posterior series" id="ABBRID0ELBAE" xlink:type="simple">TbP</abbrev> along the caudal lobes matched those of the holotype. The placement of the testes and the male pore is similar to that of the holotype. Unfortunately the animal got destroyed during the study so no further details could be acquired. The unfortunate event happened while we were trying to confirm the crossing of the ascended and descendent tracts of the sperm ducts observed in the holotype (see Figures <xref ref-type="fig" rid="F1">1B</xref>, <xref ref-type="fig" rid="F3">3A</xref>), a trait never recorded before in <tp:taxon-name><tp:taxon-name-part taxon-name-part-type="phylum">Gastrotricha</tp:taxon-name-part></tp:taxon-name>. Future studies could indicate whether the crossing is an autapomorphic character of the species or just a feature of the holotype.</p></tp:treatment-sec><tp:treatment-sec sec-type="Taxonomic affinities" id="SECID0E3BAE"><title>Taxonomic affinities.</title><p>Prior to the current study there were 22 described species of <italic><tp:taxon-name><tp:taxon-name-part taxon-name-part-type="genus" reg="Paraturbanella">Paraturbanella</tp:taxon-name-part></tp:taxon-name></italic> (<xref ref-type="bibr" rid="B19">Hummon 2010b</xref>, <xref ref-type="bibr" rid="B20">2011</xref>, <xref ref-type="bibr" rid="B21">Hummon and Todaro 2010</xref>, <xref ref-type="bibr" rid="B59">Todaro et al. 2017</xref>). <italic><tp:taxon-name><tp:taxon-name-part taxon-name-part-type="genus" reg="Paraturbanella">P.</tp:taxon-name-part> <tp:taxon-name-part taxon-name-part-type="species" reg="xaymacana">xaymacana</tp:taxon-name-part></tp:taxon-name></italic> sp. n., in virtue of its testes, located at about mid body instead than at- or near the <abbrev xmlns:xlink="http://www.w3.org/1999/xlink" xlink:title="pharyngo-intestinal junction" id="ABBRID0EEDAE" xlink:type="simple">PhIJ</abbrev>, approaches <italic><tp:taxon-name><tp:taxon-name-part taxon-name-part-type="genus" reg="Paraturbanella">P.</tp:taxon-name-part> <tp:taxon-name-part taxon-name-part-type="species" reg="africana">africana</tp:taxon-name-part></tp:taxon-name></italic> Todaro, Dal Zotto, Bownes &amp; Perissinotto, 2017, recently described from the KwaZulu-Natal coast of South Africa (<xref ref-type="bibr" rid="B59">Todaro et al. 2017</xref>). These two species can easily been differentiated based on the following traits which, in our opinion, should be considered in order of importance: i) position of the male pore: located near the <abbrev xmlns:xlink="http://www.w3.org/1999/xlink" xlink:title="pharyngo-intestinal junction" id="ABBRID0EXDAE" xlink:type="simple">PhIJ</abbrev> in <italic><tp:taxon-name><tp:taxon-name-part taxon-name-part-type="genus" reg="Paraturbanella">P.</tp:taxon-name-part> <tp:taxon-name-part taxon-name-part-type="species" reg="africana">africana</tp:taxon-name-part></tp:taxon-name></italic> vs at about mid body in <italic><tp:taxon-name><tp:taxon-name-part taxon-name-part-type="genus" reg="Paraturbanella">P.</tp:taxon-name-part> <tp:taxon-name-part taxon-name-part-type="species" reg="xaymacana">xaymacana</tp:taxon-name-part></tp:taxon-name></italic> sp. n.; ii) buccal swelling, very clear in <italic><tp:taxon-name><tp:taxon-name-part taxon-name-part-type="genus" reg="Paraturbanella">P.</tp:taxon-name-part> <tp:taxon-name-part taxon-name-part-type="species" reg="africana">africana</tp:taxon-name-part></tp:taxon-name></italic> vs almost non-existent in the new species; iii) <abbrev xmlns:xlink="http://www.w3.org/1999/xlink" xlink:title="adhesive tubes of the anterior series" id="ABBRID0E3EAE" xlink:type="simple">TbA</abbrev>, number and arrangement: 5 tubes per side and without the innermost short “thumb” in the African species vs 6 tubes per side and with the shortest tube being the innermost one in the Jamaican species; iv) <abbrev xmlns:xlink="http://www.w3.org/1999/xlink" xlink:title="adhesive tubes of the posterior series" id="ABBRID0EAFAE" xlink:type="simple">TbP</abbrev>, number and arrangement: 5 tubes, organized as 3, 1, 1 in <italic><tp:taxon-name><tp:taxon-name-part taxon-name-part-type="genus" reg="Paraturbanella">P.</tp:taxon-name-part> <tp:taxon-name-part taxon-name-part-type="species" reg="africana">africana</tp:taxon-name-part></tp:taxon-name></italic> vs 6 tubes organized as 4, 1, 1 in <italic><tp:taxon-name><tp:taxon-name-part taxon-name-part-type="genus" reg="Paraturbanella">P.</tp:taxon-name-part> <tp:taxon-name-part taxon-name-part-type="species" reg="xaymacana">xaymacana</tp:taxon-name-part></tp:taxon-name></italic> sp. n.</p><fig id="F1" position="float" orientation="portrait"><label>Figure 1.</label><caption><p>Line-art illustration of <italic><tp:taxon-name><tp:taxon-name-part taxon-name-part-type="genus" reg="Paraturbanella">Paraturbanella</tp:taxon-name-part> <tp:taxon-name-part taxon-name-part-type="species" reg="xaymacana">xaymacana</tp:taxon-name-part></tp:taxon-name></italic> sp. n. <bold>A</bold> Habitus as seen from the ventral side <bold>B</bold> Habitus as seen from the dorsal side, showing the internal anatomy. Abbreviations: <bold>A</bold> anus <bold>AAT</bold> additional adhesive tubes (Seitenfüsschen) <bold>BC</bold> buccal cavity <bold>CC</bold> Caudal cone <bold>CL</bold> caudal lobe <bold>E</bold> egg <bold>EG</bold> epidermal gland <bold>FO</bold> frontal organ <bold>FPS</bold> Fleeble peribuccal swelling <bold>MP</bold> male pore <bold>Ph</bold> pharynx <bold><abbrev xmlns:xlink="http://www.w3.org/1999/xlink" xlink:title="pharyngo-intestinal junction" id="ABBRID0EIHAE" xlink:type="simple">PhIJ</abbrev></bold> pharyngo-intestinal junction <bold>PhP</bold> pharyngeal pore <bold>PO</bold> pestle organ <bold>Sd</bold> sperm duct <bold>SdC</bold> sperm duct crossing <bold><abbrev xmlns:xlink="http://www.w3.org/1999/xlink" xlink:title="adhesive tubes of the anterior series" id="ABBRID0EVHAE" xlink:type="simple">TbA</abbrev></bold> anterior adhesive tubes <bold><abbrev xmlns:xlink="http://www.w3.org/1999/xlink" xlink:title="adhesive tubes of the posterior series" id="ABBRID0E1HAE" xlink:type="simple">TbP</abbrev></bold> posterior adhesive tubes <bold>Te</bold> testis. Scale bar: 100 μm.</p></caption><graphic xmlns:xlink="http://www.w3.org/1999/xlink" xlink:href="zookeys-734-105-g001.jpg" position="float" orientation="portrait" xlink:type="simple" id="oo_183677.jpg"/></fig><fig id="F2" position="float" orientation="portrait"><label>Figure 2.</label><caption><p>
          <italic><tp:taxon-name><tp:taxon-name-part taxon-name-part-type="genus" reg="Paraturbanella">Paraturbanella</tp:taxon-name-part> <tp:taxon-name-part taxon-name-part-type="species" reg="xaymacana">xaymacana</tp:taxon-name-part></tp:taxon-name></italic> sp. n., holotype. Differential interference contrast photomicrographs. <bold>A</bold> Habitus, ventral view <bold>B</bold> Anterior region, ventral view, showing the buccal cavity (asterisk), the pharyngeal pores (arrowheads), and the pharyngo-intestinal junction (arrow) <bold>C</bold> Anterior region, ventral view, showing the lateral and ventral ciliation, the anterior adhesive tubes (arrowheads), and the additional adhesive tubes (Seitenfüsschen) (arrows) <bold>D</bold> Posterior region, ventral view, showing the medial cone (arrowhead) and the posterior adhesive tubes (arrows). Scale bars: 100 μm (<bold>A</bold>), 50 μm (<bold>B</bold>), 20 μm (<bold>C–D</bold>).</p></caption><graphic xmlns:xlink="http://www.w3.org/1999/xlink" xlink:href="zookeys-734-105-g002.jpg" position="float" orientation="portrait" xlink:type="simple" id="oo_183678.jpg"/></fig><fig id="F3" position="float" orientation="portrait"><label>Figure 3.</label><caption><p>
          <italic><tp:taxon-name><tp:taxon-name-part taxon-name-part-type="genus" reg="Paraturbanella">Paraturbanella</tp:taxon-name-part> <tp:taxon-name-part taxon-name-part-type="species" reg="xaymacana">xaymacana</tp:taxon-name-part></tp:taxon-name></italic> sp. n., holotype. Differential interference contrast photomicrographs. <bold>A</bold> Mid body, dorsal view, showing the testes (asterisks) beside a ripe egg, the sperm ducts (arrows), and the position of the male pore (arrowhead) <bold>B</bold> Mid body, dorsal view, showing the frontal organ (arrow) and a cluster of sperm (arrowhead). Scale bars: 20 μm (<bold>A–B</bold>).</p></caption><graphic xmlns:xlink="http://www.w3.org/1999/xlink" xlink:href="zookeys-734-105-g003.jpg" position="float" orientation="portrait" xlink:type="simple" id="oo_183679.jpg"/></fig></tp:treatment-sec><ref-list><ref id="B25"><mixed-citation xmlns:xlink="http://www.w3.org/1999/xlink" xlink:type="simple">
          <institution xlink:type="simple">ICZN</institution> (<year>2017</year>) <article-title>Declaration 45 – Addition of Recommendations to Article 73 and of the term “specimen, preserved” to the Glossary.</article-title> <source>Bulletin of Zoological Nomenclature</source> <volume>73</volume>: <fpage>2</fpage>–<lpage>4</lpage>.</mixed-citation></ref><ref id="B19"><mixed-citation xmlns:xlink="http://www.w3.org/1999/xlink" xlink:type="simple">
          <person-group><name name-style="western"><surname>Hummon</surname><given-names>WD</given-names></name></person-group> (<year>2010b</year>) <article-title>Marine <tp:taxon-name><tp:taxon-name-part taxon-name-part-type="phylum">Gastrotricha</tp:taxon-name-part></tp:taxon-name> of San Juan Island, Washington, USA, with notes on some species from Oregon and California.</article-title> <source>Meiofauna Marina</source> <volume>18</volume>: <fpage>11</fpage>–<lpage>40</lpage>.</mixed-citation></ref><ref id="B20"><mixed-citation xmlns:xlink="http://www.w3.org/1999/xlink" xlink:type="simple">
          <person-group><name name-style="western"><surname>Hummon</surname><given-names>WD</given-names></name></person-group> (<year>2011</year>) <article-title>Marine <tp:taxon-name><tp:taxon-name-part taxon-name-part-type="phylum">Gastrotricha</tp:taxon-name-part></tp:taxon-name> of the Near East: 1. Fourteen new species of <tp:taxon-name><tp:taxon-name-part taxon-name-part-type="family">Macrodasyida</tp:taxon-name-part></tp:taxon-name> and a redescription of <italic><tp:taxon-name><tp:taxon-name-part taxon-name-part-type="genus">Dactylopodola</tp:taxon-name-part> <tp:taxon-name-part taxon-name-part-type="species">agadasys</tp:taxon-name-part></tp:taxon-name></italic> Hochberg, 2003.</article-title> <source>Zookeys</source> <volume>94</volume>: <fpage>1</fpage>–<lpage>59</lpage>. <ext-link xlink:type="simple" ext-link-type="doi" xlink:href="10.3897/zookeys.94.794">https://doi.org/10.3897/zookeys.94.794</ext-link></mixed-citation></ref><ref id="B21"><mixed-citation xmlns:xlink="http://www.w3.org/1999/xlink" xlink:type="simple">
          <person-group><name name-style="western"><surname>Hummon</surname><given-names>WD</given-names></name><name name-style="western"><surname>Todaro</surname><given-names>MA</given-names></name></person-group> (<year>2010</year>) <article-title>Analytic taxonomy and notes on marine, brackishwater and estuarine <tp:taxon-name><tp:taxon-name-part taxon-name-part-type="phylum">Gastrotricha</tp:taxon-name-part></tp:taxon-name>.</article-title> <source>Zootaxa</source> <volume>2392</volume>: <fpage>1</fpage>–<lpage>32</lpage>.</mixed-citation></ref><ref id="B59"><mixed-citation xmlns:xlink="http://www.w3.org/1999/xlink" xlink:type="simple">
          <person-group><name name-style="western"><surname>Todaro</surname><given-names>MA</given-names></name><name name-style="western"><surname>Dal</surname><given-names>Zotto M</given-names></name><name name-style="western"><surname>Bownes</surname><given-names>SJ</given-names></name><name name-style="western"><surname>Perissinotto</surname><given-names>R</given-names></name></person-group> (<year>2017</year>) <article-title>Two new interesting species of <tp:taxon-name><tp:taxon-name-part taxon-name-part-type="family">Macrodasyida</tp:taxon-name-part></tp:taxon-name> (<tp:taxon-name><tp:taxon-name-part taxon-name-part-type="phylum">Gastrotricha</tp:taxon-name-part></tp:taxon-name>) from KwaZulu-Natal (South Africa).</article-title> <source>Proceedings of the Biological Society of Washington</source> <volume>130</volume>: <fpage>139</fpage>–<lpage>154</lpage>. <ext-link xlink:type="simple" ext-link-type="doi" xlink:href="10.2988/17-00010">https://doi.org/10.2988/17-00010</ext-link></mixed-citation></ref></ref-list></tp:taxon-treatment>
